# Supplementary material for: Limitations of 18S rDNA Sequence in Species-Level Classification of Dictyostelids
Source: Microorganisms. 2025 Jan 26;13(2):275. doi: 10.3390/microorganisms13020275 (PMC11857562; doi:10.3390/microorganisms13020275)
Supplement: Supplementary file 1 [file microorganisms-13-00275-s001.zip]

Archive with 1 entries (1 files):
- microorganisms-3440780-supplementary.xlsx
