# Supplementary material for: Limitations of 18S rDNA Sequence in Species-Level Classification of Dictyostelids
Source: Microorganisms. 2025 Jan 26;13(2):275. doi: 10.3390/microorganisms13020275 (PMC11857562; doi:10.3390/microorganisms13020275)
Supplement: Supplementary file 1 [file microorganisms-13-00275-s001.zip › microorganisms-3440780-supplementary.xlsx]

## Sheet: Table_S1
Table S1: Collection of publicly available dictyostelids 18S rDNA sequences
Species	Accession numbers of 18S rDNA sequences
Acanthamoeba castellanii	U07401
Acytostelium amazonicum	HQ141511;HQ141510
Acytostelium anastomosans	AM168115
Acytostelium digitatum	AM168114
Acytostelium leptosomum	HQ141512;AM168111
Acytostelium longisorophorum	AM168109
Acytostelium magnisorum	HQ141513
Acytostelium serpentarium	AM168113
Acytostelium singulare	HQ141514
Acytostelium subglobosum	AM168110
Cavenderia amphisporum	HQ141521
Cavenderia antarticum	AM168080
Cavenderia aureostabilis	MH745571
Cavenderia aureostipes	MN752226;MN340254;KF662224;KF662222;KF662221;KF662220;KF662219;KF662218;KF662217;KF662216;KF662215;KF662214;KF662210;KF662209;KF662207;KF662206;KF662202;KF662201;KF662196;KF662188;AM168095;AM168083;AM168082;LC159254;MK322963;MK322961;MK322962;AY040328;KF662199
Cavenderia basinodulosa	MN338955
Cavenderia bhumiboliana	HQ141523
Cavenderia bifurcatum	AM168084
Cavenderia canoespora	MN338956
Cavenderia cf. aureostipes	KF662223;KF662213;KF662212;KF662211;KF662208;KF662205;KF662204;KF662203;KF662200;KF662198;KF662197;KF662194;KF662193;KF662190;KF662187;KF662186;KF662185;KF662184;KF662183
Cavenderia delicatum	AM168093
Cavenderia deminutivum	AM168092
Cavenderia exiguum	AM168085
Cavenderia fasciculata	MN752221;MN752220;KF662195;KF662191;KF662189;AM168087;KC865594;AM168086
Cavenderia fasciculoideum	GQ496157
Cavenderia fulva	MH762953
Cavenderia granulophorum	AM168072
Cavenderia helicoidea	OM677255
Cavenderia macrocarpum	HQ141519
Cavenderia medusoides	AM168088
Cavenderia mexicanum	AM168089
Cavenderia microsporum	AM168090
Cavenderia minima	MH762954
Cavenderia multi-stipes	AM168070
Cavenderia myxobasis	HQ141522
Cavenderia parvibrachiata	OM677257;OM677256
Cavenderia parvisporum	AM168091
Cavenderia protodigitata	MH745572
Cavenderia protumula	OM677258
Cavenderia pseudoaureostipes	HQ141518
Cavenderia stellarum	AM168081
Cavenderia subdiscoidea	HQ141515
Cavenderia ungulata	OM677259
Coremiostelium polycephalum	HQ141490;AM168056;HQ141488;HQ141489;AY040334
Dictyostelium ammophilum	FJ940745;HQ141478
Dictyostelium aureum	AM168028
Dictyostelium auroecephalum	AM167876
Dictyostelium austroandinum	GQ496158
Dictyostelium barbarae	MK322959
Dictyostelium barbibulus	JX173878
Dictyostelium brefeldianum	LC159256;AM168030
Dictyostelium brunneum	AM168031
Dictyostelium capitatum	AM168032
Dictyostelium chordatum	GQ496159;KC865596
Dictyostelium citrinum	AM168033
Dictyostelium clavatum	AM168034;AM168035
Dictyostelium crassicaule	AM168037
Dictyostelium dimigraformum	AM168038;AY040329
Dictyostelium discoideum	AM168071;KJ394480;KJ394474;KJ394476;KJ394479;KJ394475;KJ394478;KJ394472;KJ394471;KJ394477;KJ394473;KJ394470;AM168040;AM168039;K02641;OK576654
Dictyostelium firmibasis	AM168041;LC159264;LC159263;AY040330
Dictyostelium gargantuum	GQ496161
Dictyostelium giganteum	AM168042;LC159271;AY040331;LC159259
Dictyostelium implicatum	AM168043
Dictyostelium insulinativitatis	MK322958
Dictyostelium intermedium	AM168044
Dictyostelium leptosomopsis	GQ496160;JN590757;HM159992
Dictyostelium leptosomum	HQ141480
Dictyostelium longosporum	AM168048;MN752223
Dictyostelium macrocephalum	AM168049;MH160450
Dictyostelium medium	AM168050
Dictyostelium minimum	MG490369
Dictyostelium mucoroides	AM168054;HQ141482;KC865597;LC159269;LC159266;AM168053;AM168055;AY040333
Dictyostelium multiforme	MG490371;MG490370
Dictyostelium pseudobrefeldianum	AM168059
Dictyostelium purpureum	FJ424829;FJ424836;DQ340386;AY040335;LC159272;FJ424828;MK002480;MK002477;MK002476;MK002475;MK002474;MK002473;MK002471;MK002478;LC159262;LC159260;LC159265;AM168061;HQ141481;MK322960;AM168060;LN811464
Dictyostelium quercibrachium	HQ141479
Dictyostelium robustum	AM168064
Dictyostelium rosarium	AM168065
Dictyostelium septentrionalis	AM168066;AM168067
Dictyostelium sphaerocephalum	JN590754;JN590752;KC865595;AM168068;JN590756;AY040336
Dictyostelium valdivianum	GQ496155
Hagiwaraea coeruleo	AM168036
Hagiwaraea lavandulum	AM168047
Hagiwaraea radiculatum	HQ141494
Hagiwaraea rhizopodium	AM168063
Hagiwaraea tenebrica	MH762956
Hagiwaraea vinaceo	AM168062
Heterostelium ampliverticillatum	KP167480
Heterostelium anisocaule	AM168096
Heterostelium arachnoideum	AM168102
Heterostelium asymetricum	AM168097;HQ141503
Heterostelium australicum	HQ141508
Heterostelium boreale	HQ141499;FJ940744
Heterostelium candidum	HQ141498;AY040337;KX100156
Heterostelium colligatum	MH234515;AM168098;HQ141505
Heterostelium cumulocystum	KP167479
Heterostelium equisetoides	AM168099
Heterostelium filamentosum	AM168100
Heterostelium flexuosum	HQ141500
Heterostelium gloeosporum	AM168074
Heterostelium granulosum	HQ141502
Heterostelium irregularibrachiatum	MH762955
Heterostelium lapidosum	KP167477
Heterostelium luridum	AM168101
Heterostelium migratissimum	KP167481
Heterostelium multicystogenum	HQ141506
Heterostelium oculare	HQ141497;AM168079
Heterostelium pallidum	LC159252;AM168103;AY040338;LC159253;LC159258;LC159274;LC159270;LC159273;AM168104;EU004605
Heterostelium parvimigratum	KP167483
Heterostelium plurimicrocystogenum	KP167475
Heterostelium pseudocandidum	AM168107
Heterostelium pseudocolligatum	KP167474
Heterostelium pseudoplasmodiofascium	KP167482
Heterostelium pseudoplasmodiomagnum	KP167472
Heterostelium racemiferum	KP167476
Heterostelium radiatum	MN338953
Heterostelium rotatum	HQ141501
Heterostelium stolonicoideum	HQ141507
Heterostelium tenuissimum	AM168105;AY040339;MN752222
Heterostelium tikalense	AM168106;HQ141509
Heterostelium unguliferum	KP167473
Heterostelium violaceotypum	KP167478
Polysphondylium fuscans	JX173877
Polysphondylium laterosorum	AM168046
Polysphondylium patagonicum	GQ496156;MN752219
Polysphondylium violaceum	LC159267;HQ141486;AM168108;LC159261;AY040340;LC159255;MN752225;MN752224;LC159257
Raperostelium australe	AM168029
Raperostelium capillare	JF892721
Raperostelium crispum	MH762957
Raperostelium cymosum	MH762958
Raperostelium filiforme	JF892724
Raperostelium gracile	AM168078
Raperostelium ibericum	HQ141495
Raperostelium maeandriforme	JF892719
Raperostelium minutum	AM168051;JN590758;JN590753;AY040332
Raperostelium monochasioides	AM168052
Raperostelium ohioense	HQ141493
Raperostelium potamoides	AM168069
Raperostelium reciprocatum	JF892718
Raperostelium stabile	MN338957
Raperostelium tenue	AM168075;AM168094;AM168076
Rostrostelium ellipticum	AM168112;HE614595
Speleostelium caveatum	AM168077
Synstelium polycarpum	AM168057;AM168058
Tieghemostelium angelicum	JF892716
Tieghemostelium dumosum	JF892722
Tieghemostelium lacteum	AM168045
Tieghemostelium menora	AM168073
Tieghemostelium montium	JF892717
Tieghemostelium simplex	JF892720
Tieghemostelium unicornutum	JF892725

## Sheet: Table_S2
Table S2: Pairwise differences between sequences reported in this study and those reported previously (cite Vadell 2018, Cavender 2022). The values above and below the diagonal line presented the proportion of pairwise difference and K2P distance, respectively. Only eight Cavenderia species were included. NA means not applicable.
	OM677257	OM677256	OM677255	OM677258	MH745572	OM677259	HQ141523	HQ141515	HQ141518	Csub	Cpse	Cung	Chel	Cpro	Cpar	Cbhu	Cpro
Cavenderia parvibrachiata (OM677257)	NA	0	0.00225734	0.00150489	0.00150489	0.00150489	0.00150489	0.00677201	0.00677201	0.00677201	0.00601956	0.00150489	0.00150489	0.00150489	0	0.00150489	0.00150489
Cavenderia parvibrachiata (OM677256)	0	NA	0.00225734	0.00150489	0.00150489	0.00150489	0.00150489	0.00677201	0.00677201	0.00677201	0.00601956	0.00150489	0.00150489	0.00150489	0	0.00150489	0.00150489
Cavenderia helicoidea (OM677255)	0.00226117	0.00226117	NA	0.000752445	0.000752445	0.000752445	0.000752445	0.00677201	0.00752445	0.00677201	0.00677201	0.000752445	0.000752445	0.000752445	0.00225734	0.000752445	0.000752445
Cavenderia protumula (OM677258)	0.00150716	0.00150716	0.00075287	NA	0	0	0	0.00601956	0.00677201	0.00601956	0.00601956	0	0	0	0.00150489	0	0
Cavenderia protodigitata (MH745572)	0.00150716	0.00150716	0.00075287	0	NA	0	0	0.00601956	0.00677201	0.00601956	0.00601956	0	0	0	0.00150489	0	0
Cavenderia ungulata (OM677259)	0.00150716	0.00150716	0.00075287	0	0	NA	0	0.00601956	0.00677201	0.00601956	0.00601956	0	0	0	0.00150489	0	0
Cavenderia bhumiboliana (HQ141523)	0.00150716	0.00150716	0.00075287	0	0	0	NA	0.00601956	0.00677201	0.00601956	0.00601956	0	0	0	0.00150489	0	0
Cavenderia subdiscoidea (HQ141515)	0.00680277	0.00680277	0.0068032	0.00604404	0.00604404	0.00604404	0.00604404	NA	0.00978179	0	0.00902935	0.00601956	0.00601956	0.00601956	0.00677201	0.00601956	0.00601956
Cavenderia pseudoaureostipes (HQ141518)	0.0068032	0.0068032	0.00756265	0.0068032	0.0068032	0.0068032	0.0068032	0.00984735	NA	0.00978179	0.000752445	0.00677201	0.00677201	0.00677201	0.00677201	0.00677201	0.00677201
Cavenderia subdiscoidea (DSC)	0.00680277	0.00680277	0.0068032	0.00604404	0.00604404	0.00604404	0.00604404	0	0.00984735	NA	0.00902935	0.00601956	0.00601956	0.00601956	0.00677201	0.00601956	0.00601956
Cavenderia pseudoaureostipes (DSC)	0.00604462	0.00604462	0.0068032	0.00604462	0.00604462	0.00604462	0.00604462	0.00908588	0.00075287	0.00908588	NA	0.00601956	0.00601956	0.00601956	0.00601956	0.00601956	0.00601956
Cavenderia ungulata (DSC)	0.00150716	0.00150716	0.00075287	0	0	0	0	0.00604404	0.0068032	0.00604404	0.00604462	NA	0	0	0.00150489	0	0
Cavenderia helicoidea (DSC)	0.00150716	0.00150716	0.00075287	0	0	0	0	0.00604404	0.0068032	0.00604404	0.00604462	0	NA	0	0.00150489	0	0
Cavenderia protumula (DSC)	0.00150716	0.00150716	0.00075287	0	0	0	0	0.00604404	0.0068032	0.00604404	0.00604462	0	0	NA	0.00150489	0	0
Cavenderia parvibrachiata (DSC)	0	0	0.00226117	0.00150716	0.00150716	0.00150716	0.00150716	0.00680277	0.0068032	0.00680277	0.00604462	0.00150716	0.00150716	0.00150716	NA	0.00150489	0.00150489
Cavenderia bhumiboliana (DSC)	0.00150716	0.00150716	0.00075287	0	0	0	0	0.00604404	0.0068032	0.00604404	0.00604462	0	0	0	0.00150716	NA	0
Cavenderia protodigitata (DSC)	0.00150716	0.00150716	0.00075287	0	0	0	0	0.00604404	0.0068032	0.00604404	0.00604462	0	0	0	0.00150716	0	NA
